# Supplementary material for: The Effects of ACTH and Dexamethasone on the Transcriptomic Profile of the Rat Adrenal Gland: An In Vivo Study
Source: Curr Issues Mol Biol. 2026 Jan 27;48(2):135. doi: 10.3390/cimb48020135 (PMC12939450; doi:10.3390/cimb48020135)
Supplement: Supplementary file 1 [file cimb-48-00135-s001.zip]

Archive with 1 entries (1 files):
- cimb-4070944-supplementary.xlsx
